# Supplementary material for: Impact of resource scarcity on general categorization tendency: The moderating role of perceived mutability
Source: PLoS One. 2023 Aug 23;18(8):e0286619. doi: 10.1371/journal.pone.0286619 (PMC10446183; doi:10.1371/journal.pone.0286619)
Supplement: S1 Dataset — (CSV) [file pone.0286619.s001.csv]

pair_id	sex	age	resource	resource_check1	resource_check2	resource_check3	resource_check4	Mutability—measure1	Mutability—measure2	Mutability—measure3	Mutability—measure4		categorization-1	categorization-2	categorization-3
1	male	52	baseline	5	3	3	6	6	6	7	7		6	6	7
2	female	21	baseline	5	5	6	5	5	3	5	5		6	5	5
3	male	40	baseline	7	5	6	6	6	5	7	6		7	6	6
4	female	32	baseline	4	5	5	6	4	4	5	5		5	4	5
5	male	24	baseline	2	3	7	6	7	5	6	7		6	7	6
6	female	30	baseline	3	3	6	5	6	3	2	6		7	5	4
7	female	39	baseline	4	3	6	5	6	3	5	6		7	6	5
8	male	28	baseline	4	4	6	6	5	3	4	6		7	6	5
9	female	45	baseline	2	2	6	6	6	2	2	6		6	6	6
10	male	38	baseline	2	1	7	6	7	1	2	7		6	7	6
11	female	40	baseline	7	7	4	5	6	5	7	5		3	3	5
12	female	21	baseline	5	5	6	6	6	3	3	5		5	5	3
13	female	31	baseline	5	5	6	6	5	3	3	5		5	6	5
14	female	21	baseline	5	5	6	5	5	3	4	5		6	5	5
15	male	33	baseline	3	3	5	5	5	3	3	6		5	5	6
16	male	28	baseline	5	5	7	7	6	3	3	6		6	7	6
17	male	30	baseline	6	5	4	7	6	3	4	6		5	6	5
18	female	22	baseline	6	5	5	6	6	6	5	5		6	4	5
19	male	32	baseline	1	2	7	6	7	2	1	7		6	7	6
20	male	32	baseline	2	2	7	7	7	2	2	7		7	7	7
21	male	32	baseline	5	6	7	6	7	1	2	6		6	7	6
22	male	57	baseline	5	5	6	5	5	3	4	5		3	3	4
23	male	32	baseline	4	5	6	6	6	5	4	5		5	5	6
24	female	36	baseline	5	6	7	6	3	6	7	3		6	7	6
25	female	28	baseline	5	4	6	6	6	4	3	6		6	5	6
26	female	33	baseline	3	2	4	5	5	3	2	6		6	7	5
27	female	23	baseline	6	6	2	7	5	6	6	4		5	6	4
28	female	25	baseline	1	3	5	6	7	2	1	7		7	6	7
29	female	29	baseline	5	6	7	6	7	2	3	6		7	6	7
30	male	25	baseline	2	3	5	6	6	1	2	6		6	7	5
31	female	30	baseline	3	4	6	7	6	2	5	7		6	7	5
32	female	25	baseline	3	2	5	6	6	2	1	7		6	7	6
33	male	33	baseline	4	5	6	6	6	3	5	6		7	6	5
34	female	48	baseline	5	6	5	6	3	5	6	3		5	6	5
35	female	22	baseline	5	7	6	6	5	6	7	5		6	6	7
36	female	32	baseline	6	3	5	5	5	4	5	4		4	4	5
37	female	22	baseline	4	5	6	6	5	4	4	6		6	5	6
38	female	20	baseline	3	4	6	5	6	3	4	6		5	6	5
39	male	21	baseline	5	6	7	7	5	3	3	6		5	7	5
40	male	32	baseline	5	6	5	7	7	3	5	7		6	7	6
41	male	30	baseline	2	1	6	7	7	2	1	7		6	6	7
42	female	47	baseline	3	4	5	6	7	1	1	7		6	7	5
43	male	38	baseline	5	5	6	7	7	3	5	6		6	7	5
44	male	36	baseline	2	3	6	5	6	3	2	7		5	6	7
45	female	23	baseline	2	2	4	6	6	3	2	7		6	5	7
46	male	32	baseline	5	4	7	5	5	7	5	4		6	5	6
47	female	32	baseline	5	5	6	5	5	2	5	6		5	5	3
48	female	26	baseline	3	3	5	5	5	4	5	6		6	5	6
49	female	29	baseline	2	1	5	5	5	2	2	5		6	6	5
50	female	22	baseline	3	3	5	5	5	4	5	4		6	5	5
51	male	33	baseline	5	2	6	6	5	6	4	5		6	5	5
52	female	22	baseline	7	7	7	6	6	2	6	6		3	2	2
53	male	49	baseline	2	2	6	6	6	3	3	6		7	6	6
54	male	18	baseline	6	6	6	7	6	4	3	6		4	4	3
55	female	19	baseline	7	7	7	7	7	3	7	7		7	7	6
56	female	38	baseline	3	3	6	5	6	2	3	5		6	6	5
57	female	35	baseline	1	1	4	7	7	1	1	7		7	7	7
58	female	46	baseline	5	5	6	7	6	2	3	6		6	6	6
59	female	21	baseline	3	2	5	6	6	2	3	6		6	5	7
60	male	22	baseline	6	6	6	6	5	4	5	6		5	5	4
61	female	49	baseline	4	3	5	6	4	5	5	4		6	5	4
62	female	22	baseline	6	4	3	7	6	3	3	6		6	5	6
63	male	26	baseline	7	5	7	6	6	6	6	6		6	6	6
64	female	22	baseline	4	4	5	5	5	4	5	5		4	5	5
65	female	25	baseline	5	5	5	7	5	4	3	5		5	5	5
66	male	34	baseline	6	7	5	6	3	6	7	2		6	5	7
67	female	35	baseline	3	4	5	6	5	3	5	6		3	5	4
68	female	40	baseline	2	2	6	5	6	2	2	7		6	6	7
69	female	20	baseline	5	5	5	7	6	6	7	5		6	6	4
70	male	42	baseline	4	5	5	5	4	3	4	3		5	5	5
71	male	34	baseline	6	6	7	6	6	4	5	6		7	6	7
72	female	24	baseline	6	7	7	7	5	5	6	6		4	4	5
73	female	22	baseline	7	7	7	7	6	4	5	6		6	6	5
74	female	21	baseline	6	6	4	6	5	4	5	4		6	5	4
75	female	20	baseline	4	3	6	6	6	5	3	7		5	5	6
76	male	25	baseline	7	6	6	7	5	7	6	4		6	6	5
77	male	20	baseline	7	7	7	7	5	6	6	5		7	7	5
78	female	24	baseline	5	5	7	7	5	2	2	6		5	5	6
79	female	42	baseline	4	1	3	6	5	2	3	7		4	6	5
80	female	30	baseline	4	5	7	6	5	4	3	6		6	6	5
81	male	23	baseline	4	3	5	6	5	3	3	6		4	5	4
82	male	22	baseline	6	6	7	5	6	2	5	5		5	6	5
83	female	34	baseline	7	5	7	6	6	7	6	7		4	1	7
84	male	34	baseline	5	6	7	6	5	4	3	5		4	2	5
85	male	32	baseline	7	7	6	6	6	2	5	5		6	7	5
86	female	26	baseline	3	3	6	7	6	4	5	5		5	5	6
87	male	43	baseline	2	1	7	7	7	1	2	7		7	7	6
88	female	25	baseline	4	5	6	6	2	4	4	3		5	6	6
89	female	49	baseline	1	1	6	7	7	2	2	6		7	7	6
90	female	18	baseline	5	5	6	7	5	4	6	4		7	7	6
91	female	22	baseline	4	4	7	6	6	5	2	6		6	6	6
92	female	23	baseline	4	3	5	5	6	5	5	6		4	5	6
93	female	19	baseline	4	4	5	5	5	3	5	4		3	3	5
94	female	19	baseline	7	7	7	7	3	7	7	3		7	5	5
95	female	28	baseline	4	4	6	6	7	3	3	6		6	5	6
96	female	21	baseline	5	4	7	7	5	4	3	4		4	4	4
97	female	19	baseline	3	4	5	6	6	3	4	6		5	6	6
98	female	29	baseline	2	1	6	5	5	4	3	5		7	7	6
99	female	24	baseline	5	5	7	7	6	2	3	6		6	5	4
100	female	26	baseline	6	6	6	6	5	6	4	6		5	5	4
101	male	29	scarcity	3	2	6	5	6	5	3	7		7	7	7
102	female	31	scarcity	6	6	7	6	3	6	7	3		6	6	5
103	female	24	scarcity	6	6	7	6	7	7	6	4		5	4	4
104	female	20	scarcity	5	7	6	6	3	5	6	3		3	2	1
105	female	35	scarcity	2	1	5	6	6	3	2	7		3	2	2
106	female	25	scarcity	5	5	6	7	5	3	4	5		4	5	5
107	female	24	scarcity	5	5	6	6	3	5	5	4		6	5	6
108	female	21	scarcity	6	7	5	6	5	3	2	6		6	7	5
109	female	32	scarcity	6	6	7	6	3	6	5	4		6	7	6
110	female	35	scarcity	5	5	6	6	5	4	5	4		4	5	5
111	male	32	scarcity	3	4	5	5	5	3	4	5		5	6	5
112	female	24	scarcity	4	4	5	5	6	4	3	5		5	4	5
113	female	22	scarcity	7	6	7	7	6	7	6	7		6	7	6
114	female	30	scarcity	5	5	7	6	6	4	5	6		6	6	7
115	male	26	scarcity	6	6	7	7	6	5	6	6		7	5	6
116	male	56	scarcity	3	3	6	7	6	3	3	7		5	6	6
117	male	30	scarcity	7	5	6	7	4	5	6	3		6	7	5
118	female	45	scarcity	7	6	7	7	5	2	5	5		6	7	6
119	female	22	scarcity	4	5	5	6	6	4	5	6		5	4	6
120	male	42	scarcity	5	6	7	7	6	5	7	6		6	6	7
121	female	20	scarcity	7	7	5	7	3	5	7	2		5	7	5
122	male	31	scarcity	7	7	6	7	3	1	6	3		3	2	4
123	male	33	scarcity	6	7	6	7	6	2	2	6		6	7	6
124	male	21	scarcity	5	5	7	6	6	3	2	5		6	6	5
125	female	20	scarcity	5	5	6	6	6	3	4	6		5	6	6
126	male	38	scarcity	3	3	5	6	6	3	4	6		4	5	6
127	female	35	scarcity	4	4	5	5	5	4	5	4		5	5	6
128	male	19	scarcity	5	6	3	7	5	3	5	6		5	3	6
129	female	22	scarcity	4	4	5	6	5	3	5	6		5	5	5
130	female	26	scarcity	6	6	7	7	3	2	6	3		6	5	7
131	female	19	scarcity	5	5	6	3	1	7	7	2		6	5	6
132	female	28	scarcity	5	5	6	7	5	3	5	5		3	3	5
133	male	25	scarcity	6	7	5	6	6	5	6	6		6	5	7
134	male	33	scarcity	6	7	5	6	2	6	6	2		6	7	5
135	female	33	scarcity	3	3	5	6	6	3	3	6		5	5	6
136	male	32	scarcity	6	5	6	6	6	5	5	6		5	6	6
137	male	22	scarcity	6	5	4	6	5	4	5	6		4	5	4
138	male	43	scarcity	5	5	6	6	6	3	4	6		4	3	4
139	female	36	scarcity	4	5	4	5	5	5	6	5		5	6	5
140	female	33	scarcity	6	5	2	6	6	2	5	6		6	5	6
141	male	38	scarcity	3	3	5	6	3	6	4	5		6	5	6
142	male	29	scarcity	7	7	6	7	6	4	7	5		6	5	6
143	male	24	scarcity	6	6	7	6	5	6	6	5		7	6	6
144	male	34	scarcity	4	4	5	6	5	4	4	5		6	6	5
145	male	27	scarcity	7	7	7	7	5	4	7	5		7	7	6
146	female	21	scarcity	6	7	5	7	4	5	6	4		5	6	5
147	female	22	scarcity	6	7	6	6	3	6	5	3		6	7	4
148	female	27	scarcity	6	7	5	7	3	6	7	2		5	6	5
149	female	29	scarcity	6	7	7	6	4	5	6	4		5	6	6
150	female	21	scarcity	6	5	5	7	5	4	5	5		5	6	5
151	female	21	scarcity	7	6	7	7	6	5	7	6		6	7	7
152	female	21	scarcity	3	3	5	6	5	5	6	6		5	6	6
153	male	25	scarcity	3	4	6	5	6	3	4	5		7	7	6
154	female	21	scarcity	5	5	6	7	6	4	5	6		5	6	4
155	male	45	scarcity	6	6	6	7	5	4	5	6		6	5	5
156	male	27	scarcity	5	5	7	7	6	2	1	7		2	2	3
157	male	26	scarcity	6	6	7	6	6	3	2	6		6	5	5
158	male	41	scarcity	4	4	6	6	5	6	4	5		5	6	4
159	female	21	scarcity	4	4	5	5	6	4	4	6		2	2	5
160	male	34	scarcity	6	7	7	6	5	6	7	6		5	6	6
161	female	35	scarcity	6	6	6	7	3	4	3	3		6	7	7
162	female	21	scarcity	2	2	6	6	6	4	5	6		7	7	7
163	male	22	scarcity	5	4	4	5	4	5	5	4		4	4	4
164	female	22	scarcity	5	6	7	7	6	3	5	7		6	5	6
165	female	23	scarcity	4	3	5	6	3	7	5	3		6	6	5
166	female	16	scarcity	3	3	7	7	7	1	2	7		7	7	6
167	male	24	scarcity	5	5	6	6	4	5	4	4		5	5	6
168	female	21	scarcity	7	4	7	7	7	4	7	7		7	7	4
169	female	28	scarcity	6	6	7	6	5	6	6	7		4	5	6
170	male	30	scarcity	3	3	5	5	5	4	4	5		6	6	6
171	female	21	scarcity	7	7	7	7	4	4	6	5		6	6	5
172	male	35	scarcity	6	7	6	7	6	7	6	6		6	7	6
173	female	25	scarcity	4	4	5	5	5	4	1	5		6	6	5
174	female	34	scarcity	4	3	5	6	5	4	4	5		5	6	5
175	male	36	scarcity	3	2	6	7	7	2	1	7		2	3	3
176	male	23	scarcity	3	2	4	5	6	3	2	5		6	5	4
177	female	22	scarcity	5	6	7	7	3	5	6	4		5	6	6
178	female	23	scarcity	5	4	5	7	4	7	6	7		7	7	6
179	male	22	scarcity	3	3	7	6	6	2	3	5		6	5	5
180	female	19	scarcity	4	4	6	7	5	6	7	5		5	6	4
181	female	19	scarcity	6	6	7	7	6	2	5	6		6	6	7
182	female	23	scarcity	4	6	6	6	6	4	5	4		4	6	6
183	female	36	scarcity	6	7	7	7	3	6	5	3		6	7	5
184	male	31	scarcity	2	1	5	6	6	2	1	6		6	5	6
185	female	55	scarcity	5	5	6	7	6	3	3	5		5	5	6
186	female	29	scarcity	6	6	7	7	3	6	7	3		6	7	7
187	female	32	scarcity	4	3	7	6	7	4	3	7		4	4	3
188	female	17	scarcity	3	3	4	5	5	4	5	5		6	6	6
189	female	24	scarcity	5	6	7	6	5	6	4	6		5	6	5
190	male	20	scarcity	5	6	5	6	6	6	6	6		6	5	5
191	female	24	scarcity	5	3	7	7	7	1	5	6		7	7	4
192	female	23	scarcity	6	5	7	7	5	3	6	5		6	5	6
193	female	21	scarcity	5	4	6	7	6	3	4	7		5	6	6
194	female	27	scarcity	5	5	6	7	7	3	4	6		7	6	7
195	female	21	scarcity	5	5	6	6	6	3	6	6		6	7	5
196	male	19	scarcity	3	3	7	7	7	4	5	7		7	7	7
197	female	22	scarcity	4	6	7	4	6	4	7	6		6	4	7
198	male	31	scarcity	5	2	6	5	5	4	4	5		7	6	6
199	female	25	scarcity	6	6	5	7	6	4	5	7		3	4	4
200	male	27	scarcity	7	6	6	6	3	6	6	2		7	7	7
201	female	25	scarcity	6	5	6	6	6	4	6	6		6	6	5
