# Supplementary material for: Impact of resource scarcity on general categorization tendency: The moderating role of perceived mutability
Source: PLoS One. 2023 Aug 23;18(8):e0286619. doi: 10.1371/journal.pone.0286619 (PMC10446183; doi:10.1371/journal.pone.0286619)
Supplement: S2 Dataset — (CSV) [file pone.0286619.s002.csv]

pair_id	sex	age	resource	mutability	overall savings	desire for abundance-1	desire for abundance-2	desire for abundance-3	desire for control-1	desire for control-2	desire for control-3	desire for control-4	desire for control-5	desire for control-6	desire for control-7	desire for control-8	desire for control-9	categorization tendency-1	categorization tendency-2	categorization tendency-3	categorization tendency-4	mutability-check1	mutability-check2	mutability-check3	resource-check1	resource-check2	resource-check3	resource-check4
1	female	22	abundance	low	9	6	7	7	5	5	4	6	3	5	3	3	4	1	1	4	4	3	2	2	6	7	5	6
2	female	23	abundance	low	9	6	6	5	6	7	3	7	5	4	3	6	3	2	2	3	2	7	5	2	5	6	7	5
3	female	21	abundance	low	5	6	7	6	6	7	6	7	6	5	5	6	5	1	2	1	1	6	6	3	6	6	7	7
4	male	36	abundance	low	9	7	6	7	6	6	7	6	7	6	2	6	7	2	1	2	2	6	7	1	2	3	6	6
5	female	30	abundance	low	6	6	7	6	7	6	7	6	7	6	7	6	7	2	3	1	1	6	7	1	3	2	6	7
6	male	29	abundance	low	8	5	6	6	5	5	6	6	6	5	3	5	4	6	5	5	6	6	7	2	3	2	5	4
7	female	27	abundance	low	3	6	7	6	5	5	6	5	6	7	4	6	4	6	7	2	3	4	4	5	6	5	5	6
8	female	27	abundance	low	9	6	7	6	6	6	6	7	6	6	2	6	6	6	6	3	2	5	6	3	5	5	6	7
9	female	25	abundance	low	8	6	6	7	6	5	5	7	6	5	5	5	4	3	5	2	2	5	6	3	5	6	6	7
10	female	26	abundance	low	9	6	6	5	7	4	5	7	7	5	3	6	3	3	6	2	2	5	6	3	5	5	5	6
11	female	39	abundance	low	3	6	6	5	6	5	6	6	6	5	6	6	5	5	5	2	2	2	3	5	5	5	6	6
12	female	23	abundance	low	9	6	6	5	4	5	4	5	6	5	2	4	4	2	2	2	2	5	6	3	4	4	5	6
13	male	28	abundance	low	9	5	5	6	6	6	7	6	6	5	5	6	7	6	5	3	3	5	6	3	5	4	6	6
14	female	52	abundance	low	9	3	3	2	5	4	3	6	5	4	3	5	3	6	6	3	3	3	2	2	6	6	5	5
15	female	36	abundance	low	4	5	6	7	6	5	7	6	7	5	4	6	5	2	1	6	6	6	7	2	3	2	6	5
16	male	44	abundance	low	8	6	6	7	6	7	6	6	7	6	5	6	7	6	7	3	5	5	6	3	5	6	6	7
17	female	28	abundance	low	8	5	6	6	5	5	4	5	5	6	6	5	6	5	5	3	3	5	6	3	5	4	6	6
18	female	31	abundance	low	9	6	7	6	5	6	5	7	6	7	3	6	2	3	2	2	7	7	5	1	3	1	5	6
19	female	22	abundance	low	7	6	7	6	6	5	6	7	6	7	6	6	7	5	6	3	3	6	7	3	5	6	5	7
20	female	56	abundance	low	9	6	7	5	4	3	2	6	5	6	3	6	2	2	4	1	3	5	6	3	5	6	7	5
21	female	39	abundance	low	9	6	6	5	7	1	5	5	3	1	1	2	2	2	2	1	1	5	5	3	6	6	7	7
22	female	27	abundance	low	9	6	6	6	6	4	6	5	6	6	4	5	5	4	4	4	6	6	5	4	6	3	6	5
23	female	32	abundance	low	5	5	5	5	6	5	4	6	6	5	5	6	5	3	3	2	2	3	4	4	4	5	5	6
24	female	35	abundance	low	9	6	5	7	7	6	6	7	7	6	3	6	3	2	1	1	1	5	6	3	5	5	7	6
25	female	33	abundance	low	9	5	5	4	6	5	6	7	7	5	4	5	4	3	3	2	2	6	6	1	4	5	5	6
26	male	29	abundance	low	9	6	6	6	6	6	6	6	6	5	6	2	4	2	5	3	3	6	6	3	6	6	6	6
27	female	22	abundance	low	9	6	7	7	5	6	5	7	5	4	3	5	5	5	3	2	2	6	7	2	4	4	6	7
28	female	31	abundance	low	9	5	6	6	5	6	6	7	6	6	3	6	5	3	2	3	5	2	3	6	5	6	7	6
29	male	33	abundance	low	9	7	5	7	4	6	7	6	5	4	5	7	6	4	5	4	2	7	4	3	3	2	4	5
30	female	27	abundance	low	9	7	6	5	6	7	7	5	7	6	4	7	4	1	1	3	3	4	5	4	6	7	7	5
31	male	21	abundance	low	9	6	5	5	6	7	5	7	6	5	4	7	4	2	2	4	4	4	6	3	7	5	6	7
32	female	19	abundance	low	9	7	7	7	7	7	7	2	2	2	1	7	7	1	1	1	1	7	6	1	7	7	7	7
33	female	50	abundance	low	9	7	7	6	6	5	6	6	6	7	2	6	1	2	2	1	1	6	6	1	5	5	6	7
34	male	32	abundance	low	7	5	6	6	5	6	5	5	6	5	5	6	5	5	3	6	6	6	5	3	5	3	5	6
35	female	30	abundance	low	9	5	6	7	6	5	5	6	7	5	4	6	4	5	6	3	2	6	7	3	6	5	7	7
36	female	36	abundance	low	9	5	5	6	6	7	6	7	7	5	4	7	6	6	7	2	2	5	6	3	6	7	7	7
37	male	28	abundance	low	9	5	5	5	6	6	5	6	6	6	6	6	6	6	6	5	5	6	6	2	3	3	3	3
38	male	36	abundance	low	8	7	7	6	7	7	6	7	6	6	7	7	6	2	2	1	1	7	6	1	6	7	7	7
39	male	32	abundance	low	9	3	4	3	4	3	3	4	3	2	3	5	4	3	3	5	6	5	6	3	3	4	5	4
40	female	26	abundance	low	9	6	5	6	6	7	6	7	5	6	5	6	5	5	5	5	6	5	5	3	3	3	5	5
41	male	32	abundance	low	9	6	7	7	6	6	7	6	7	6	6	7	6	1	1	7	7	6	7	1	5	5	7	7
42	male	59	abundance	low	9	6	7	6	6	7	6	7	7	6	5	6	6	2	1	1	1	6	5	3	6	5	6	7
43	female	32	abundance	low	9	6	7	6	7	6	5	6	6	5	5	7	6	6	6	2	2	5	6	2	6	6	7	7
44	female	23	abundance	low	9	7	5	6	6	7	5	6	5	7	4	6	5	6	7	1	2	6	5	1	6	3	5	7
45	female	28	abundance	low	9	6	7	6	6	7	6	7	5	5	4	7	6	2	3	5	5	7	7	2	7	7	6	6
46	male	40	abundance	low	9	6	6	5	6	6	7	6	7	6	6	7	5	7	6	6	6	6	7	2	2	2	6	6
47	male	35	abundance	low	9	7	6	6	7	6	6	7	7	4	2	6	3	5	2	7	7	5	6	3	6	4	7	7
48	male	30	abundance	low	9	6	7	5	7	7	4	7	5	6	7	7	5	2	1	7	1	7	7	1	2	1	7	6
49	female	28	abundance	low	9	6	7	6	6	7	7	5	6	7	5	6	6	2	3	2	3	7	6	7	6	7	6	7
50	male	31	abundance	low	9	6	7	7	5	6	6	7	6	7	6	6	6	2	7	2	2	5	6	3	5	6	6	7
51	female	37	abundance	high	9	7	6	7	6	6	7	6	7	6	2	6	7	2	1	2	2	6	7	1	2	3	6	6
52	female	26	abundance	high	9	6	7	6	6	5	5	6	6	6	6	5	5	3	3	2	2	6	7	2	5	6	6	7
53	male	28	abundance	high	7	6	5	6	7	6	5	6	5	6	6	5	6	5	6	5	6	6	5	2	2	1	5	6
54	female	31	abundance	high	9	6	7	7	6	7	6	7	7	6	6	7	6	5	6	3	3	6	7	3	5	6	6	7
55	female	28	abundance	high	9	5	6	5	6	6	5	7	6	5	4	7	3	5	5	2	2	5	6	2	3	4	5	6
56	female	28	abundance	high	8	6	5	7	6	5	6	5	6	5	2	5	6	5	6	5	6	7	5	2	7	6	5	6
57	male	26	abundance	high	9	6	5	6	6	7	4	6	5	4	3	5	5	5	5	2	2	6	6	3	5	5	6	6
58	female	39	abundance	high	9	7	6	6	7	6	6	7	7	7	5	7	6	3	3	2	2	7	7	2	6	6	7	7
59	male	37	abundance	high	9	6	7	6	6	7	6	7	6	6	6	7	6	6	7	6	6	6	7	2	6	2	7	6
60	female	36	abundance	high	9	6	5	5	7	5	6	6	7	6	4	6	3	6	5	6	6	5	6	3	5	6	5	6
61	female	25	abundance	high	8	5	5	6	6	7	5	7	7	6	5	6	5	3	2	6	6	6	7	2	4	4	6	5
62	male	32	abundance	high	9	7	7	6	5	5	6	7	5	6	4	6	5	5	4	5	5	6	7	1	4	5	6	7
63	female	31	abundance	high	7	6	5	7	5	6	5	7	5	6	5	7	5	5	7	6	5	5	7	2	5	7	6	6
64	male	35	abundance	high	9	6	7	5	7	6	7	7	6	6	4	6	6	4	3	3	3	5	7	1	5	5	6	7
65	male	27	abundance	high	9	6	7	7	5	5	4	6	5	5	6	7	5	5	4	3	3	5	6	1	4	5	6	7
66	female	21	abundance	high	9	5	5	4	6	5	4	6	6	4	3	5	4	5	5	3	4	5	5	2	5	5	5	6
67	female	34	abundance	high	9	6	6	6	5	5	6	6	6	5	4	6	3	3	4	4	3	5	5	3	3	3	6	5
68	female	26	abundance	high	9	6	5	4	6	5	4	7	7	6	5	7	3	2	1	2	3	6	7	2	5	4	6	6
69	male	33	abundance	high	9	5	5	6	4	5	5	5	6	5	5	6	4	2	2	5	3	5	5	3	4	4	5	6
70	female	21	abundance	high	9	7	6	6	5	3	5	6	7	6	3	4	5	2	2	5	6	7	6	2	5	6	7	7
71	female	21	abundance	high	9	6	6	6	6	5	5	6	6	6	3	6	4	5	4	1	1	6	6	2	2	2	5	5
72	male	24	abundance	high	9	6	6	5	6	6	6	6	6	6	6	6	5	3	3	5	4	5	5	3	4	3	5	6
73	male	45	abundance	high	9	4	5	4	5	4	3	5	5	4	4	5	4	3	3	3	3	4	5	3	5	4	5	5
74	male	31	abundance	high	9	7	7	6	6	7	6	7	6	6	5	7	6	2	2	6	6	7	7	1	2	2	6	7
75	male	26	abundance	high	9	7	7	6	6	7	5	7	7	6	7	6	7	6	6	3	3	6	7	2	6	7	5	7
76	female	40	abundance	high	9	5	6	6	5	6	5	6	4	5	4	6	6	5	5	4	5	6	7	2	2	2	6	6
77	male	31	abundance	high	9	5	6	7	7	7	6	7	7	5	5	6	7	7	5	5	7	5	6	1	5	7	6	7
78	female	26	abundance	high	9	6	6	5	5	4	5	6	6	4	3	5	4	5	5	3	3	5	6	3	4	4	5	6
79	male	34	abundance	high	9	5	5	6	5	6	4	6	6	5	3	5	4	3	3	2	2	6	6	2	3	4	5	5
80	male	31	abundance	high	9	6	6	5	6	5	5	6	7	6	5	6	5	3	4	3	3	5	6	4	4	3	6	5
81	female	25	abundance	high	7	7	7	7	5	4	6	6	6	5	3	6	6	3	5	2	2	6	6	2	6	7	7	7
82	male	24	abundance	high	3	6	6	6	6	7	6	7	7	6	5	7	6	2	2	1	1	7	6	2	5	5	5	6
83	male	28	abundance	high	9	7	6	7	6	7	6	7	6	7	4	7	5	1	7	6	6	6	7	1	3	3	6	7
84	male	31	abundance	high	9	7	6	6	5	6	5	5	7	5	5	6	5	1	5	4	4	6	5	3	5	6	7	6
85	female	33	abundance	high	9	5	6	7	6	4	6	6	7	3	2	5	2	6	3	2	3	5	6	2	5	4	6	5
86	female	22	abundance	high	9	6	5	5	6	7	7	5	5	6	3	5	6	2	2	1	2	6	7	1	3	2	2	3
87	male	29	abundance	high	9	7	7	7	7	7	6	7	7	5	5	7	7	6	1	1	1	7	7	1	5	4	7	6
88	female	32	abundance	high	3	6	7	7	5	6	7	7	6	7	7	6	7	2	3	1	2	7	7	1	5	7	7	7
89	female	23	abundance	high	8	7	7	5	6	7	5	7	6	6	5	7	6	3	2	1	3	6	7	2	6	5	7	7
90	male	35	abundance	high	9	6	6	7	5	7	5	6	7	5	3	6	5	5	6	2	2	5	6	2	3	2	5	5
91	male	35	abundance	high	9	2	2	1	3	2	3	2	2	3	3	2	3	2	2	2	2	6	6	2	2	2	1	2
92	female	22	abundance	high	9	7	7	7	6	7	7	7	6	6	5	6	6	2	2	5	2	3	4	3	5	6	5	7
93	male	22	abundance	high	9	7	7	7	5	6	6	7	7	6	5	6	6	1	1	2	2	5	6	2	5	6	7	6
94	male	34	abundance	high	9	6	5	7	6	5	7	6	7	5	6	6	5	3	2	1	2	6	5	1	4	6	5	6
95	male	28	abundance	high	9	7	6	6	5	6	4	7	5	6	4	5	4	7	2	1	2	5	6	3	6	5	7	6
96	male	33	abundance	high	9	7	7	7	6	7	7	6	7	7	6	7	6	7	7	7	7	2	2	6	6	7	7	7
97	female	32	abundance	high	9	6	7	7	6	7	6	7	7	6	6	7	6	2	2	1	1	6	7	2	2	3	6	6
98	male	33	abundance	high	9	7	7	7	7	7	7	7	7	7	7	7	7	4	4	4	4	7	7	1	1	1	7	7
99	female	28	abundance	high	9	7	7	7	7	5	5	6	7	6	7	6	5	1	1	1	1	7	7	1	6	6	7	7
100	female	32	abundance	high	9	5	6	5	5	2	3	5	6	5	6	7	6	6	6	3	2	6	5	3	5	6	5	6
101	female	21	scarcity	low		6	7	7	5	3	4	3	5	6	2	6	3	6	3	2	2	6	7	2	3	3	6	7
102	male	45	scarcity	low		5	6	5	7	6	5	7	6	5	5	7	6	3	2	2	1	7	5	2	5	6	7	6
103	female	21	scarcity	low		7	7	7	5	7	5	5	7	7	2	6	4	1	1	2	2	7	7	1	3	4	6	7
104	female	25	scarcity	low		7	7	5	3	5	6	6	6	4	1	6	2	3	2	5	5	5	6	3	6	7	6	7
105	female	28	scarcity	low		6	5	6	5	6	5	6	5	6	3	5	4	3	4	3	3	5	5	4	5	4	5	6
106	male	41	scarcity	low		5	6	5	6	7	5	7	6	6	3	7	4	5	4	3	3	5	6	2	4	4	6	6
107	female	21	scarcity	low		6	6	7	6	5	5	6	6	5	3	5	5	5	5	6	6	6	6	3	4	6	6	7
108	male	35	scarcity	low		5	5	6	3	6	5	7	6	3	3	6	2	7	7	2	2	5	6	2	6	5	7	6
109	male	22	scarcity	low		7	7	7	7	7	7	6	5	6	4	7	3	1	1	1	1	6	7	3	5	5	7	7
110	female	30	scarcity	low		5	5	6	6	7	5	6	7	5	5	6	5	5	5	3	2	5	6	3	5	6	5	7
111	female	21	scarcity	low		6	6	7	6	6	5	7	7	6	5	6	5	3	4	2	2	4	5	4	5	5	6	6
112	male	25	scarcity	low		6	7	7	5	3	5	3	5	5	4	5	2	2	2	1	1	3	2	5	5	6	7	6
113	female	25	scarcity	low		5	5	5	4	5	5	6	2	5	5	3	5	4	3	3	3	5	5	2	4	5	5	6
114	female	30	scarcity	low		6	6	7	6	6	7	6	7	6	6	7	6	2	3	3	2	6	7	2	6	7	6	7
115	female	30	scarcity	low		6	6	5	5	7	6	6	6	7	4	6	7	2	3	2	2	6	7	2	6	7	6	7
116	male	31	scarcity	low		6	7	5	4	2	5	5	5	3	1	6	5	1	2	1	3	5	7	1	5	6	6	7
117	female	20	scarcity	low		6	6	7	5	3	4	5	6	5	3	5	3	2	3	1	1	5	6	2	5	6	5	7
118	female	26	scarcity	low		5	7	6	5	7	6	7	5	7	6	7	6	2	2	1	2	5	5	1	5	6	5	7
119	female	35	scarcity	low		6	6	6	5	5	5	5	6	5	4	6	5	5	4	2	2	5	6	2	5	5	6	6
120	male	33	scarcity	low		6	6	6	4	5	5	5	5	4	3	5	5	5	4	2	3	5	6	2	5	5	6	6
121	female	28	scarcity	low		5	4	4	5	3	3	4	4	2	5	2	3	4	4	2	2	7	7	1	5	4	3	5
122	male	30	scarcity	low		5	6	7	5	6	5	6	6	3	3	5	6	2	2	1	3	4	5	3	5	6	4	6
123	female	36	scarcity	low		5	5	5	7	6	7	7	5	7	6	6	6	3	3	3	3	4	5	3	3	4	5	5
124	female	26	scarcity	low		7	7	6	2	3	3	4	3	3	4	5	3	2	1	1	2	5	6	2	6	7	6	7
125	female	29	scarcity	low		5	6	6	3	2	3	2	4	3	2	3	2	2	3	2	3	7	6	1	5	6	6	7
126	female	22	scarcity	low		5	6	6	4	6	4	5	3	4	2	3	3	3	3	1	1	5	6	1	5	6	7	7
127	male	19	scarcity	low		6	7	6	4	2	3	3	3	4	3	5	2	2	2	1	1	6	5	2	5	6	5	6
128	female	32	scarcity	low		7	6	6	6	4	5	3	3	5	5	2	2	2	2	1	1	6	7	3	5	7	6	7
129	female	22	scarcity	low		5	5	6	5	6	5	6	6	5	3	6	4	3	3	3	3	5	5	3	5	5	6	6
130	male	39	scarcity	low		6	6	5	6	5	6	6	7	6	5	6	6	5	5	2	2	3	4	4	5	6	5	7
131	female	20	scarcity	low		5	5	5	6	5	5	5	5	4	5	5	5	5	5	2	2	5	5	3	5	5	5	5
132	female	23	scarcity	low		6	6	7	6	6	7	6	6	5	5	6	6	7	6	2	2	6	5	5	6	6	6	5
133	female	25	scarcity	low		6	5	5	6	5	5	6	5	5	6	6	4	6	2	2	2	5	6	3	6	5	5	6
134	female	23	scarcity	low		5	6	6	7	4	5	4	4	5	3	4	3	1	1	2	2	5	5	3	4	6	5	7
135	male	23	scarcity	low		6	7	7	5	6	6	7	7	4	5	5	6	5	3	4	4	5	4	3	6	6	7	7
136	male	37	scarcity	low		7	7	6	4	3	2	2	3	5	3	4	2	5	5	2	2	3	4	4	5	6	6	7
137	female	57	scarcity	low		4	5	5	6	4	5	6	5	4	4	5	5	3	3	3	3	5	5	3	3	2	5	5
138	female	30	scarcity	low		6	7	6	5	6	6	7	7	6	1	7	5	3	2	3	2	6	7	1	6	7	7	6
139	male	35	scarcity	low		5	6	6	6	5	3	3	6	2	3	4	3	2	6	7	6	6	7	6	5	3	7	6
140	female	23	scarcity	low		5	5	5	3	4	2	1	2	5	3	4	2	1	1	1	1	6	6	1	3	3	2	5
141	male	36	scarcity	low		6	5	6	3	1	5	3	6	2	3	1	3	2	3	2	2	6	6	1	2	3	6	6
142	female	21	scarcity	low		7	6	7	4	3	5	6	4	4	3	7	4	1	1	2	3	3	7	3	7	6	7	7
143	male	36	scarcity	low		5	5	6	5	4	5	5	6	5	3	5	4	5	5	3	3	5	5	4	5	5	6	6
144	female	21	scarcity	low		5	6	6	5	6	5	6	5	4	3	5	3	2	6	3	2	6	7	2	4	5	6	5
145	male	25	scarcity	low		5	5	6	7	5	5	6	6	5	6	5	6	5	4	2	2	4	5	2	5	5	6	6
146	female	34	scarcity	low		6	6	6	6	5	5	7	7	5	3	5	4	4	5	3	3	5	5	3	3	5	5	6
147	male	35	scarcity	low		6	7	6	6	5	7	6	6	7	5	6	7	3	3	3	3	6	7	7	6	7	7	6
148	male	33	scarcity	low		5	6	5	5	5	6	4	5	4	6	6	7	3	4	2	3	5	6	4	3	4	6	5
149	female	26	scarcity	low		6	7	6	6	5	6	6	6	5	7	6	7	3	2	3	4	5	6	2	5	5	6	7
150	female	33	scarcity	low		6	7	6	6	3	5	5	6	4	3	6	5	5	6	3	2	5	6	5	6	5	6	6
151	male	47	scarcity	high		7	7	7	7	7	6	7	7	5	3	6	4	3	3	3	2	7	7	3	3	6	6	7
152	male	27	scarcity	high		7	6	5	6	7	6	7	6	5	4	6	3	2	3	1	2	5	6	1	5	6	4	7
153	male	30	scarcity	high		6	6	5	6	7	6	6	7	6	5	6	6	6	2	4	4	6	5	1	5	6	5	6
154	female	27	scarcity	high		6	6	6	7	3	5	6	7	5	1	7	3	5	5	2	3	6	6	2	5	5	6	6
155	male	23	scarcity	high		6	6	5	3	5	2	5	3	3	5	6	6	2	3	3	2	6	5	2	6	5	3	5
156	female	46	scarcity	high		7	7	7	7	7	6	6	7	5	3	5	3	5	6	3	3	5	7	2	6	6	7	7
157	female	35	scarcity	high		6	6	5	5	5	4	5	5	5	3	5	5	4	5	3	3	5	5	2	4	4	5	5
158	female	30	scarcity	high		3	4	3	6	6	7	6	5	7	6	7	5	7	6	2	2	5	6	3	5	6	6	6
159	male	31	scarcity	high		6	7	6	5	6	7	6	7	6	6	7	7	5	6	2	3	7	6	1	6	5	6	7
160	female	21	scarcity	high		6	5	6	5	6	5	6	5	6	4	5	5	5	2	2	2	5	6	1	5	6	6	7
161	male	53	scarcity	high		7	6	7	6	7	6	7	6	7	6	7	6	7	6	7	6	6	7	2	6	7	6	7
162	male	48	scarcity	high		6	6	6	6	4	3	6	6	4	6	5	3	4	4	6	6	4	5	3	5	6	6	6
163	male	20	scarcity	high		7	6	7	5	7	6	7	6	5	5	7	5	6	6	1	1	6	7	1	5	6	6	7
164	female	25	scarcity	high		6	6	5	7	3	5	6	5	5	2	5	4	5	6	3	3	6	7	2	5	6	6	6
165	male	28	scarcity	high		6	6	4	6	7	7	6	6	6	4	7	6	2	3	6	6	6	7	2	5	6	6	7
166	female	49	scarcity	high		6	6	4	7	4	6	7	7	5	3	7	3	7	7	3	3	6	5	2	4	4	5	5
167	male	35	scarcity	high		3	5	6	7	5	4	6	7	5	3	5	5	6	7	6	5	5	6	2	5	5	7	6
168	male	38	scarcity	high		5	5	6	6	7	5	6	6	6	3	7	3	5	6	5	5	6	7	2	5	5	6	6
169	male	27	scarcity	high		6	7	6	4	5	6	6	7	6	3	6	3	7	7	3	2	6	7	3	6	5	7	7
170	male	32	scarcity	high		5	6	3	6	7	6	7	5	7	5	6	7	6	7	5	6	6	7	1	7	6	7	6
171	female	35	scarcity	high		5	5	6	6	7	6	7	6	5	5	6	6	6	6	3	3	6	7	2	5	6	7	6
172	female	25	scarcity	high		5	5	6	6	7	4	5	6	4	2	6	4	6	7	4	5	6	5	2	4	5	6	6
173	female	27	scarcity	high		6	5	2	5	3	5	3	6	3	5	3	5	5	5	2	3	5	3	5	5	5	3	6
174	male	28	scarcity	high		6	6	5	5	7	4	6	6	6	5	6	6	6	5	4	4	6	7	2	5	6	6	7
175	male	30	scarcity	high		7	7	6	5	7	6	7	5	4	5	6	6	6	5	5	6	6	7	3	7	6	7	6
176	female	21	scarcity	high		5	5	6	5	4	5	5	5	5	5	6	4	5	5	5	5	5	6	3	5	5	5	5
177	male	52	scarcity	high		5	6	6	6	7	7	7	7	6	6	7	3	6	5	2	2	6	6	2	3	5	5	6
178	male	34	scarcity	high		5	6	6	5	7	6	7	7	6	5	7	6	6	5	2	2	7	7	1	5	6	7	7
179	female	25	scarcity	high		6	7	6	6	7	5	7	6	6	3	5	3	3	5	3	3	6	7	1	4	6	7	7
180	male	51	scarcity	high		7	7	6	6	6	6	5	6	6	2	6	1	2	2	1	1	7	6	1	7	6	6	7
181	male	26	scarcity	high		5	6	6	6	7	6	7	7	7	5	7	7	7	7	3	3	7	7	1	2	3	6	5
182	male	56	scarcity	high		4	5	3	6	7	6	6	7	6	2	7	5	6	6	7	6	6	7	1	6	6	7	7
183	male	25	scarcity	high		6	7	5	5	6	5	7	6	5	4	7	6	5	3	4	3	5	6	1	5	6	7	7
184	female	21	scarcity	high		6	7	5	5	4	4	5	5	4	2	5	4	2	2	3	3	6	6	1	4	5	5	7
185	female	26	scarcity	high		5	6	4	5	7	4	6	7	5	3	6	4	7	7	1	1	6	5	2	3	4	6	5
186	female	36	scarcity	high		4	4	4	5	4	4	5	4	4	3	5	4	3	3	4	4	5	5	3	4	4	5	4
187	male	33	scarcity	high		5	5	5	6	6	7	7	7	7	6	7	7	5	6	5	5	6	6	3	5	4	6	6
188	female	23	scarcity	high		4	4	5	6	7	5	7	7	5	4	6	6	4	4	6	6	6	6	1	5	5	7	5
189	male	26	scarcity	high		6	4	5	7	7	6	7	7	7	3	7	5	7	7	1	1	7	7	1	6	7	7	7
190	female	36	scarcity	high		6	7	7	6	5	6	7	6	6	5	7	6	2	6	3	2	6	7	1	6	7	7	6
191	female	28	scarcity	high		5	6	7	5	6	5	5	6	5	4	6	4	5	6	3	2	6	7	3	5	5	6	6
192	female	31	scarcity	high		3	4	2	5	6	5	5	6	5	4	6	4	6	6	3	2	6	7	2	5	5	6	7
193	male	27	scarcity	high		5	4	3	7	7	6	7	7	7	6	7	7	5	5	5	5	7	7	1	5	5	5	5
194	female	30	scarcity	high		6	6	7	7	6	7	6	7	6	3	7	5	6	6	5	5	6	7	1	6	7	6	7
195	male	32	scarcity	high		6	5	6	6	5	5	6	7	7	4	6	6	2	2	5	6	6	7	1	5	6	6	7
196	male	42	scarcity	high		6	6	6	6	5	5	6	6	5	5	5	6	5	6	2	2	5	5	3	6	6	5	6
197	female	28	scarcity	high		3	6	6	6	3	3	5	6	2	1	5	5	6	6	3	3	5	6	2	5	6	6	7
198	male	32	scarcity	high		3	6	5	5	7	6	7	5	7	4	6	7	5	6	4	3	5	7	3	5	7	6	7
199	male	32	scarcity	high		2	3	1	6	6	7	6	7	7	6	7	7	7	7	7	6	2	2	6	7	7	6	7
200	female	26	scarcity	high		7	6	6	7	7	5	6	7	5	7	6	6	5	6	3	2	6	7	2	7	6	7	7
